# Supplementary material for: Transcriptome Analysis on the Inflammatory Cell Infiltration of Nonalcoholic Steatohepatitis in Bama Minipigs Induced by a Long-Term High-Fat, High-Sucrose Diet
Source: PLoS One. 2014 Nov 21;9(11):e113724. doi: 10.1371/journal.pone.0113724 (PMC4240652; doi:10.1371/journal.pone.0113724)
Supplement: Table S1 — Detailed information on the GO enrichment analysis of differentially expressed unigenes. (XLS) [file pone.0113724.s001.xls]

## Sheet: Table S1
GOId	Name	Hits	Total	Percent	Enrichment test pvalue	qvalue
GO:0003674	molecular_function	617	15152	0.0407	0.9953	0.7387
GO:0003824	catalytic activity	278	5309	0.0524	0	0.0016
GO:0008265	Mo-molybdopterin cofactor sulfurase activity	1	1	1	0.0797	0.2812
GO:0008641	small protein activating enzyme activity	1	9	0.1111	0.34	0.5426
GO:0016491	oxidoreductase activity	53	701	0.0756	0.0001	0.0029
GO:0016740	transferase activity	87	1724	0.0505	0.0569	0.2613
GO:0016787	hydrolase activity	116	2343	0.0495	0.0474	0.2333
GO:0016829	lyase activity	6	158	0.038	0.6616	0.6468
GO:0016853	isomerase activity	8	143	0.0559	0.2731	0.4925
GO:0016874	ligase activity	19	480	0.0396	0.6505	0.6404
GO:0005198	structural molecule activity	25	617	0.0405	0.6195	0.6259
GO:0003735	structural constituent of ribosome	3	157	0.0191	0.9608	0.7387
GO:0005200	structural constituent of cytoskeleton	3	76	0.0395	0.6289	0.6333
GO:0005201	extracellular matrix structural constituent	6	78	0.0769	0.1271	0.3554
GO:0005212	structural constituent of eye lens	1	19	0.0526	0.5645	0.5993
GO:0008307	structural constituent of muscle	2	46	0.0435	0.587	0.6077
GO:0017056	structural constituent of nuclear pore	1	5	0.2	0.2207	0.4537
GO:0032947	protein complex scaffold	3	50	0.06	0.3666	0.5426
GO:0005215	transporter activity	52	1192	0.0436	0.4405	0.5663
GO:0005326	neurotransmitter transporter activity	2	26	0.0769	0.3164	0.5226
GO:0015238	drug transporter activity	1	14	0.0714	0.4639	0.5689
GO:0022857	transmembrane transporter activity	45	922	0.0488	0.1929	0.4495
GO:0022892	substrate-specific transporter activity	42	974	0.0431	0.481	0.5689
GO:0042910	xenobiotic transporter activity	1	5	0.2	0.2207	0.4537
GO:0051183	vitamin transporter activity	3	20	0.15	0.0649	0.2767
GO:0051184	cofactor transporter activity	4	21	0.1905	0.0174	0.1045
GO:0005488	binding	502	12008	0.0418	0.728	0.6795
GO:0000166	nucleotide binding	103	2338	0.0441	0.3598	0.5426
GO:0001871	pattern binding	12	201	0.0597	0.1604	0.403
GO:0003676	nucleic acid binding	84	3284	0.0256	1	0.7387
GO:0003682	chromatin binding	12	312	0.0385	0.6717	0.6478
GO:0003823	antigen binding	3	65	0.0462	0.5268	0.5888
GO:0005515	protein binding	299	7427	0.0403	0.8852	0.7209
GO:0008144	drug binding	9	90	0.1	0.0195	0.1144
GO:0008289	lipid binding	45	739	0.0609	0.0129	0.0879
GO:0008367	bacterial binding	1	17	0.0588	0.5268	0.5888
GO:0008430	selenium binding	3	14	0.2143	0.0298	0.1565
GO:0015643	toxin binding	1	10	0.1	0.3669	0.5426
GO:0019825	oxygen binding	5	37	0.1351	0.027	0.1498
GO:0019840	isoprenoid binding	7	37	0.1892	0.0019	0.0218
GO:0019842	vitamin binding	14	133	0.1053	0.0027	0.0276
GO:0030246	carbohydrate binding	14	355	0.0394	0.6443	0.6398
GO:0042277	peptide binding	7	222	0.0315	0.828	0.7057
GO:0042562	hormone binding	2	62	0.0323	0.7404	0.6867
GO:0043021	ribonucleoprotein binding	2	52	0.0385	0.6513	0.6404
GO:0043167	ion binding	165	3995	0.0413	0.6629	0.6468
GO:0043176	amine binding	2	103	0.0194	0.931	0.7387
GO:0043178	alcohol binding	2	7	0.2857	0.0492	0.2373
GO:0043498	cell surface binding	4	54	0.0741	0.21	0.4537
GO:0046906	tetrapyrrole binding	15	130	0.1154	0.0008	0.0125
GO:0048037	cofactor binding	24	255	0.0941	0.0005	0.0087
GO:0050840	extracellular matrix binding	1	37	0.027	0.7941	0.7053
GO:0051540	metal cluster binding	1	61	0.0164	0.9242	0.7387
GO:0060090	molecular adaptor activity	5	83	0.0602	0.288	0.4981
GO:0009055	electron carrier activity	15	158	0.0949	0.0048	0.0401
GO:0045155	electron transporter, transferring electrons from CoQH2-cytochrome c reductase complex and cytochrome c oxidase complex activity	2	2	1	0.0094	0.0674
GO:0015457	auxiliary transport protein activity	2	74	0.027	0.8209	0.7057
GO:0016247	channel regulator activity	2	74	0.027	0.8209	0.7057
GO:0016209	antioxidant activity	6	56	0.1071	0.0398	0.2018
GO:0004362	glutathione-disulfide reductase activity	1	1	1	0.0797	0.2812
GO:0004601	peroxidase activity	4	37	0.1081	0.0842	0.2814
GO:0030234	enzyme regulator activity	43	989	0.0435	0.4587	0.5689
GO:0004857	enzyme inhibitor activity	17	314	0.0541	0.194	0.4495
GO:0008047	enzyme activator activity	19	403	0.0471	0.3583	0.5426
GO:0010576	metalloenzyme regulator activity	1	13	0.0769	0.4411	0.5663
GO:0019207	kinase regulator activity	8	129	0.062	0.1954	0.4495
GO:0043028	caspase regulator activity	2	44	0.0455	0.5637	0.5993
GO:0055103	ligase regulator activity	1	6	0.1667	0.2524	0.4748
GO:0060589	nucleoside-triphosphatase regulator activity	21	481	0.0437	0.4802	0.5689
GO:0030528	transcription regulator activity	47	1222	0.0385	0.7729	0.7015
GO:0003700	transcription factor activity	35	930	0.0376	0.7852	0.7053
GO:0003702	RNA polymerase II transcription factor activity	5	107	0.0467	0.4813	0.5689
GO:0003712	transcription cofactor activity	20	428	0.0467	0.3673	0.5426
GO:0016563	transcription activator activity	11	255	0.0431	0.5218	0.5888
GO:0016564	transcription repressor activity	10	174	0.0575	0.2176	0.4537
GO:0045182	translation regulator activity	4	104	0.0385	0.6454	0.6398
GO:0008135	translation factor activity, nucleic acid binding	4	92	0.0435	0.5523	0.5993
GO:0060089	molecular transducer activity	74	1922	0.0385	0.8225	0.7057
GO:0004871	signal transducer activity	74	1922	0.0385	0.8225	0.7057
GO:0005575	cellular_component	670	16629	0.0403	1	0.7387
GO:0005576	extracellular region	95	2149	0.0442	0.3541	0.5426
GO:0044421	extracellular region part	57	1144	0.0498	0.1258	0.3554
GO:0005623	cell	631	15477	0.0408	0.9967	0.7387
GO:0044464	cell part	631	15476	0.0408	0.9967	0.7387
GO:0031974	membrane-enclosed lumen	117	3234	0.0362	0.9742	0.7387
GO:0031970	organelle envelope lumen	4	53	0.0755	0.2014	0.4537
GO:0043233	organelle lumen	113	3188	0.0354	0.9846	0.7387
GO:0031975	envelope	45	842	0.0534	0.0749	0.2812
GO:0031967	organelle envelope	45	829	0.0543	0.0622	0.2731
GO:0032991	macromolecular complex	106	3272	0.0324	0.9992	0.7387
GO:0030529	ribonucleoprotein complex	6	500	0.012	1	0.7387
GO:0032993	protein-DNA complex	2	110	0.0182	0.9457	0.7387
GO:0032994	protein-lipid complex	2	37	0.0541	0.475	0.5689
GO:0043234	protein complex	97	2716	0.0357	0.9708	0.7387
GO:0043226	organelle	414	10345	0.04	0.9667	0.7387
GO:0031982	vesicle	47	987	0.0476	0.2335	0.467
GO:0043227	membrane-bounded organelle	368	9306	0.0395	0.9745	0.7387
GO:0043228	non-membrane-bounded organelle	135	3588	0.0376	0.9443	0.7387
GO:0043229	intracellular organelle	412	10312	0.04	0.9697	0.7387
GO:0043230	extracellular organelle	5	61	0.082	0.1305	0.3554
GO:0044422	organelle part	276	6641	0.0416	0.6764	0.6478
GO:0044421	extracellular region part	57	1144	0.0498	0.1258	0.3554
GO:0005615	extracellular space	38	849	0.0448	0.3946	0.5605
GO:0016942	insulin-like growth factor binding protein complex	1	3	0.3333	0.1531	0.4019
GO:0031012	extracellular matrix	29	422	0.0687	0.0105	0.0735
GO:0034358	plasma lipoprotein particle	2	36	0.0556	0.4615	0.5689
GO:0043230	extracellular organelle	5	61	0.082	0.1305	0.3554
GO:0044420	extracellular matrix part	12	181	0.0663	0.0961	0.3085
GO:0044422	organelle part	276	6641	0.0416	0.6764	0.6478
GO:0005930	axoneme	2	64	0.0313	0.7557	0.6943
GO:0031090	organelle membrane	131	2346	0.0558	0.0008	0.0125
GO:0032420	stereocilium	2	22	0.0909	0.2554	0.4748
GO:0043233	organelle lumen	113	3188	0.0354	0.9846	0.7387
GO:0044446	intracellular organelle part	274	6606	0.0415	0.6902	0.6567
GO:0044447	axoneme part	1	29	0.0345	0.7127	0.6759
GO:0044456	synapse part	15	352	0.0426	0.5306	0.5888
GO:0008021	synaptic vesicle	7	105	0.0667	0.1719	0.4282
GO:0014069	postsynaptic density	5	116	0.0431	0.55	0.5993
GO:0042734	presynaptic membrane	3	56	0.0536	0.4329	0.5661
GO:0045211	postsynaptic membrane	6	188	0.0319	0.8061	0.7053
GO:0044464	cell part	631	15476	0.0408	0.9967	0.7387
GO:0005622	intracellular	502	12207	0.0411	0.8959	0.7276
GO:0008287	protein serine/threonine phosphatase complex	2	31	0.0645	0.3909	0.5605
GO:0009986	cell surface	27	496	0.0544	0.1226	0.3554
GO:0012505	endomembrane system	100	1741	0.0574	0.0016	0.02
GO:0016020	membrane	369	7878	0.0468	0.0069	0.0537
GO:0030427	site of polarized growth	5	91	0.0549	0.3524	0.5426
GO:0030496	midbody	3	83	0.0361	0.6855	0.6543
GO:0031252	cell leading edge	12	254	0.0472	0.3991	0.5615
GO:0032153	cell division site	3	40	0.075	0.2545	0.4748
GO:0032155	cell division site part	3	40	0.075	0.2545	0.4748
GO:0042995	cell projection	50	1101	0.0454	0.3346	0.5426
GO:0043025	cell soma	12	290	0.0414	0.5752	0.6049
GO:0043204	perikaryon	1	46	0.0217	0.8584	0.7109
GO:0044424	intracellular part	491	11882	0.0413	0.8486	0.7057
GO:0044425	membrane part	305	6419	0.0475	0.0087	0.0642
GO:0044463	cell projection part	23	457	0.0503	0.2381	0.4717
GO:0045177	apical part of cell	18	291	0.0619	0.0815	0.2812
GO:0045178	basal part of cell	1	42	0.0238	0.8328	0.7057
GO:0045202	synapse	22	474	0.0464	0.3694	0.5431
GO:0031594	neuromuscular junction	2	43	0.0465	0.5517	0.5993
GO:0044456	synapse part	15	352	0.0426	0.5306	0.5888
GO:0008150	biological_process	617	14336	0.043	0.2245	0.4566
GO:0000003	reproduction	62	1423	0.0436	0.435	0.5661
GO:0019953	sexual reproduction	19	567	0.0335	0.8744	0.7169
GO:0032504	multicellular organism reproduction	13	195	0.0667	0.0832	0.2812
GO:0022414	reproductive process	62	1418	0.0437	0.424	0.5656
GO:0001906	cell killing	5	64	0.0781	0.1493	0.3953
GO:0001909	leukocyte mediated cytotoxicity	4	44	0.0909	0.1304	0.3554
GO:0031640	killing of cells of another organism	1	20	0.05	0.5823	0.6049
GO:0031341	regulation of cell killing	2	36	0.0556	0.4615	0.5689
GO:0031342	negative regulation of cell killing	1	7	0.1429	0.2828	0.4966
GO:0031343	positive regulation of cell killing	1	30	0.0333	0.7244	0.6795
GO:0002376	immune system process	104	1746	0.0596	0.0004	0.0078
GO:0001776	leukocyte homeostasis	3	59	0.0508	0.4651	0.5689
GO:0002200	somatic diversification of immune receptors	1	55	0.0182	0.9027	0.7311
GO:0002252	immune effector process	32	425	0.0753	0.0021	0.0238
GO:0002253	activation of immune response	17	289	0.0588	0.1212	0.3554
GO:0002507	tolerance induction	1	15	0.0667	0.4857	0.5689
GO:0002520	immune system development	35	564	0.0621	0.0207	0.1192
GO:0006955	immune response	73	1097	0.0665	0.0002	0.0041
GO:0019882	antigen processing and presentation	9	214	0.0421	0.5579	0.5993
GO:0031294	lymphocyte costimulation	4	68	0.0588	0.3367	0.5426
GO:0045058	T cell selection	4	26	0.1538	0.0322	0.166
GO:0045321	leukocyte activation	43	549	0.0783	0.0002	0.0041
GO:0050900	leukocyte migration	14	212	0.066	0.0786	0.2812
GO:0002682	regulation of immune system process	51	808	0.0631	0.0045	0.04
GO:0002683	negative regulation of immune system process	7	166	0.0422	0.5602	0.5993
GO:0002684	positive regulation of immune system process	33	509	0.0648	0.0142	0.0926
GO:0008152	metabolic process	380	8981	0.0423	0.5426	0.5974
GO:0006807	nitrogen compound metabolic process	52	681	0.0764	0.0001	0.0029
GO:0009056	catabolic process	96	1755	0.0547	0.0075	0.0567
GO:0009058	biosynthetic process	201	5142	0.0391	0.9186	0.7387
GO:0019748	secondary metabolic process	12	72	0.1667	0.0001	0.0041
GO:0042440	pigment metabolic process	3	55	0.0545	0.422	0.5656
GO:0042445	hormone metabolic process	21	164	0.128	0	0.0016
GO:0043170	macromolecule metabolic process	239	7100	0.0337	1	0.7387
GO:0044236	multicellular organismal metabolic process	10	75	0.1333	0.0023	0.0245
GO:0044237	cellular metabolic process	372	8689	0.0428	0.418	0.5656
GO:0044238	primary metabolic process	341	8365	0.0408	0.8481	0.7057
GO:0045730	respiratory burst	1	24	0.0417	0.6463	0.6398
GO:0055114	oxidation reduction	21	232	0.0905	0.0016	0.02
GO:0009892	negative regulation of metabolic process	59	1288	0.0458	0.2941	0.4989
GO:0009893	positive regulation of metabolic process	63	1659	0.038	0.8339	0.7057
GO:0019222	regulation of metabolic process	139	4110	0.0338	0.9991	0.7387
GO:0009987	cellular process	567	12976	0.0437	0.0965	0.3085
GO:0001708	cell fate specification	4	95	0.0421	0.5768	0.6049
GO:0001709	cell fate determination	2	36	0.0556	0.4615	0.5689
GO:0001775	cell activation	50	747	0.0669	0.0016	0.02
GO:0003001	generation of a signal involved in cell-cell signaling	14	309	0.0453	0.4432	0.5665
GO:0006413	translational initiation	3	151	0.0199	0.9528	0.7387
GO:0006903	vesicle targeting	1	38	0.0263	0.8025	0.7053
GO:0006928	cell motion	65	1160	0.056	0.0167	0.1025
GO:0006949	syncytium formation	1	20	0.05	0.5823	0.6049
GO:0007017	microtubule-based process	13	394	0.033	0.8497	0.7057
GO:0007049	cell cycle	41	1330	0.0308	0.9878	0.7387
GO:0007059	chromosome segregation	3	145	0.0207	0.9433	0.7387
GO:0007154	cell communication	204	4439	0.046	0.1063	0.3358
GO:0007155	cell adhesion	70	979	0.0715	0	0.0016
GO:0007163	establishment or maintenance of cell polarity	4	76	0.0526	0.4111	0.5656
GO:0007272	ensheathment of neurons	5	83	0.0602	0.288	0.4981
GO:0007569	cell aging	1	34	0.0294	0.7667	0.7
GO:0008037	cell recognition	1	72	0.0139	0.9521	0.7387
GO:0008219	cell death	73	1659	0.044	0.3925	0.5605
GO:0008283	cell proliferation	63	1481	0.0425	0.5109	0.5881
GO:0016043	cellular component organization	167	4028	0.0415	0.6435	0.6398
GO:0016049	cell growth	16	300	0.0533	0.2185	0.4537
GO:0016192	vesicle-mediated transport	35	902	0.0388	0.7262	0.6795
GO:0016458	gene silencing	2	76	0.0263	0.8319	0.7057
GO:0019725	cellular homeostasis	43	657	0.0654	0.0048	0.0401
GO:0022402	cell cycle process	28	941	0.0298	0.9809	0.7387
GO:0022406	membrane docking	1	37	0.027	0.7941	0.7053
GO:0030029	actin filament-based process	20	446	0.0448	0.4359	0.5661
GO:0044085	cellular component biogenesis	80	1761	0.0454	0.2809	0.4966
GO:0044237	cellular metabolic process	372	8689	0.0428	0.418	0.5656
GO:0045103	intermediate filament-based process	1	31	0.0323	0.7357	0.6845
GO:0045165	cell fate commitment	5	202	0.0248	0.9275	0.7387
GO:0048468	cell development	54	1523	0.0355	0.9253	0.7387
GO:0048469	cell maturation	3	110	0.0273	0.8437	0.7057
GO:0048869	cellular developmental process	119	2674	0.0445	0.3044	0.5085
GO:0051301	cell division	15	455	0.033	0.8651	0.7144
GO:0051641	cellular localization	60	1769	0.0339	0.9715	0.7387
GO:0051716	cellular response to stimulus	46	1199	0.0384	0.7761	0.7015
GO:0055085	transmembrane transport	28	520	0.0538	0.1284	0.3554
GO:0048522	positive regulation of cellular process	120	2775	0.0432	0.4271	0.5656
GO:0048523	negative regulation of cellular process	110	2435	0.0452	0.2584	0.4748
GO:0050794	regulation of cellular process	300	7334	0.0409	0.8005	0.7053
GO:0010926	anatomical structure formation	96	2060	0.0466	0.1832	0.4436
GO:0022607	cellular component assembly	76	1609	0.0472	0.1841	0.4436
GO:0048646	anatomical structure formation involved in morphogenesis	31	639	0.0485	0.2543	0.4748
GO:0016032	viral reproduction	26	692	0.0376	0.759	0.6951
GO:0022415	viral reproductive process	24	539	0.0445	0.4371	0.5661
GO:0048524	positive regulation of viral reproduction	2	79	0.0253	0.8473	0.7057
GO:0048525	negative regulation of viral reproduction	3	31	0.0968	0.1593	0.403
GO:0050792	regulation of viral reproduction	4	107	0.0374	0.6666	0.6468
GO:0016265	death	73	1661	0.0439	0.3966	0.5605
GO:0008219	cell death	73	1659	0.044	0.3925	0.5605
GO:0022414	reproductive process	62	1418	0.0437	0.424	0.5656
GO:0003006	reproductive developmental process	12	259	0.0463	0.4241	0.5656
GO:0007276	gamete generation	17	490	0.0347	0.8262	0.7057
GO:0007565	female pregnancy	10	139	0.0719	0.0832	0.2812
GO:0007618	mating	2	36	0.0556	0.4615	0.5689
GO:0009566	fertilization	3	102	0.0294	0.806	0.7053
GO:0022415	viral reproductive process	24	539	0.0445	0.4371	0.5661
GO:0048609	reproductive process in a multicellular organism	13	195	0.0667	0.0832	0.2812
GO:0022610	biological adhesion	70	979	0.0715	0	0.0016
GO:0007155	cell adhesion	70	979	0.0715	0	0.0016
GO:0032501	multicellular organismal process	230	5172	0.0445	0.2136	0.4537
GO:0001816	cytokine production	22	399	0.0551	0.1388	0.3709
GO:0002021	response to dietary excess	1	15	0.0667	0.4857	0.5689
GO:0003008	system process	63	1634	0.0386	0.7998	0.7053
GO:0007275	multicellular organismal development	177	3842	0.0461	0.1217	0.3554
GO:0007585	respiratory gaseous exchange	3	47	0.0638	0.3329	0.5426
GO:0007586	digestion	6	107	0.0561	0.3122	0.5186
GO:0007632	visual behavior	2	37	0.0541	0.475	0.5689
GO:0030431	sleep	1	32	0.0313	0.7464	0.6901
GO:0030534	adult behavior	5	96	0.0521	0.3931	0.5605
GO:0032504	multicellular organism reproduction	13	195	0.0667	0.0832	0.2812
GO:0033555	multicellular organismal response to stress	3	49	0.0612	0.3554	0.5426
GO:0035264	multicellular organism growth	5	118	0.0424	0.5647	0.5993
GO:0042303	molting cycle	7	81	0.0864	0.0672	0.2812
GO:0044236	multicellular organismal metabolic process	10	75	0.1333	0.0023	0.0245
GO:0048609	reproductive process in a multicellular organism	13	195	0.0667	0.0832	0.2812
GO:0048771	tissue remodeling	17	251	0.0677	0.0476	0.2333
GO:0048871	multicellular organismal homeostasis	5	113	0.0442	0.5276	0.5888
GO:0050817	coagulation	27	502	0.0538	0.1345	0.3629
GO:0050878	regulation of body fluid levels	26	556	0.0468	0.3398	0.5426
GO:0051239	regulation of multicellular organismal process	74	1567	0.0472	0.1884	0.4467
GO:0051240	positive regulation of multicellular organismal process	18	418	0.0431	0.5094	0.5881
GO:0051241	negative regulation of multicellular organismal process	17	315	0.054	0.1972	0.4495
GO:0032502	developmental process	209	4685	0.0446	0.2145	0.4537
GO:0001503	ossification	15	278	0.054	0.2156	0.4537
GO:0003006	reproductive developmental process	12	259	0.0463	0.4241	0.5656
GO:0007275	multicellular organismal development	177	3842	0.0461	0.1217	0.3554
GO:0007389	pattern specification process	17	386	0.044	0.4748	0.5689
GO:0007566	embryo implantation	4	35	0.1143	0.0728	0.2812
GO:0007568	aging	11	170	0.0647	0.1209	0.3554
GO:0009653	anatomical structure morphogenesis	92	2038	0.0451	0.2838	0.4966
GO:0009790	embryonic development	31	834	0.0372	0.7942	0.7053
GO:0009791	post-embryonic development	3	88	0.0341	0.7218	0.6795
GO:0019827	stem cell maintenance	3	66	0.0455	0.5368	0.5933
GO:0021700	developmental maturation	6	144	0.0417	0.5752	0.6049
GO:0031076	embryonic camera-type eye development	1	22	0.0455	0.6156	0.6241
GO:0048066	pigmentation during development	2	48	0.0417	0.6094	0.6199
GO:0048532	anatomical structure arrangement	1	12	0.0833	0.4174	0.5656
GO:0048589	developmental growth	8	143	0.0559	0.2731	0.4925
GO:0048646	anatomical structure formation involved in morphogenesis	31	639	0.0485	0.2543	0.4748
GO:0048856	anatomical structure development	170	3587	0.0474	0.0634	0.2743
GO:0048869	cellular developmental process	119	2674	0.0445	0.3044	0.5085
GO:0060033	anatomical structure regression	1	11	0.0909	0.3927	0.5605
GO:0050793	regulation of developmental process	91	2022	0.045	0.2952	0.4989
GO:0051093	negative regulation of developmental process	44	913	0.0482	0.2191	0.4537
GO:0051094	positive regulation of developmental process	46	1015	0.0453	0.3481	0.5426
GO:0040007	growth	33	653	0.0505	0.1818	0.4436
GO:0016049	cell growth	16	300	0.0533	0.2185	0.4537
GO:0035264	multicellular organism growth	5	118	0.0424	0.5647	0.5993
GO:0035265	organ growth	2	48	0.0417	0.6094	0.6199
GO:0048589	developmental growth	8	143	0.0559	0.2731	0.4925
GO:0040008	regulation of growth	22	436	0.0505	0.2407	0.4717
GO:0045926	negative regulation of growth	7	159	0.044	0.5161	0.5881
GO:0045927	positive regulation of growth	5	123	0.0407	0.6003	0.6171
GO:0040011	locomotion	59	970	0.0608	0.0049	0.0401
GO:0042330	taxis	16	237	0.0675	0.0546	0.2591
GO:0052192	movement in environment of other organism during symbiotic interaction	3	27	0.1111	0.1213	0.3554
GO:0040012	regulation of locomotion	22	370	0.0595	0.0806	0.2812
GO:0040017	positive regulation of locomotion	3	50	0.06	0.3666	0.5426
GO:0048870	cell motility	50	850	0.0588	0.0159	0.1018
GO:0043473	pigmentation	2	86	0.0233	0.8783	0.7173
GO:0048066	pigmentation during development	2	48	0.0417	0.6094	0.6199
GO:0048511	rhythmic process	10	194	0.0515	0.319	0.5239
GO:0007622	rhythmic behavior	1	26	0.0385	0.6745	0.6478
GO:0007623	circadian rhythm	4	84	0.0476	0.4836	0.5689
GO:0022602	ovulation cycle process	5	90	0.0556	0.3443	0.5426
GO:0042698	ovulation cycle	5	98	0.051	0.4093	0.5656
GO:0050896	response to stimulus	224	4338	0.0516	0.0007	0.0108
GO:0002021	response to dietary excess	1	15	0.0667	0.4857	0.5689
GO:0006950	response to stress	148	2799	0.0529	0.0031	0.0302
GO:0006955	immune response	73	1097	0.0665	0.0002	0.0041
GO:0007610	behavior	35	631	0.0555	0.0736	0.2812
GO:0009605	response to external stimulus	99	1603	0.0618	0.0002	0.0041
GO:0009607	response to biotic stimulus	44	673	0.0654	0.0045	0.04
GO:0009628	response to abiotic stimulus	25	513	0.0487	0.2747	0.4925
GO:0009719	response to endogenous stimulus	46	662	0.0695	0.0012	0.0172
GO:0014823	response to activity	2	40	0.05	0.5144	0.5881
GO:0042221	response to chemical stimulus	132	1948	0.0678	0	0
GO:0051606	detection of stimulus	6	198	0.0303	0.8419	0.7057
GO:0051716	cellular response to stimulus	46	1199	0.0384	0.7761	0.7015
GO:0048583	regulation of response to stimulus	52	924	0.0563	0.0284	0.1517
GO:0048584	positive regulation of response to stimulus	31	538	0.0576	0.0613	0.2731
GO:0048585	negative regulation of response to stimulus	10	201	0.0498	0.3568	0.5426
GO:0051179	localization	200	4250	0.0471	0.0555	0.2591
GO:0031503	protein complex localization	2	9	0.2222	0.0713	0.2812
GO:0033036	macromolecule localization	59	1521	0.0388	0.7779	0.7015
GO:0051641	cellular localization	60	1769	0.0339	0.9715	0.7387
GO:0051674	localization of cell	65	1160	0.056	0.0167	0.1025
GO:0032879	regulation of localization	58	1139	0.0509	0.0941	0.3073
GO:0051234	establishment of localization	153	3334	0.0459	0.1565	0.403
GO:0051235	maintenance of location	9	182	0.0495	0.3748	0.5483
GO:0051234	establishment of localization	153	3334	0.0459	0.1565	0.403
GO:0006810	transport	153	3290	0.0465	0.1187	0.3554
GO:0045184	establishment of protein localization	46	1187	0.0388	0.7541	0.6943
GO:0051236	establishment of RNA localization	2	125	0.016	0.9678	0.7387
GO:0051649	establishment of localization in cell	51	1621	0.0315	0.9907	0.7387
GO:0051656	establishment of organelle localization	3	111	0.027	0.848	0.7057
GO:0051704	multi-organism process	62	1042	0.0595	0.0062	0.0495
GO:0007565	female pregnancy	10	139	0.0719	0.0832	0.2812
GO:0007618	mating	2	36	0.0556	0.4615	0.5689
GO:0031640	killing of cells of another organism	1	20	0.05	0.5823	0.6049
GO:0044419	interspecies interaction between organisms	22	415	0.053	0.1793	0.4429
GO:0051707	response to other organism	40	528	0.0758	0.0006	0.0096
GO:0043900	regulation of multi-organism process	5	79	0.0633	0.2566	0.4748
GO:0065007	biological regulation	353	8295	0.0426	0.4824	0.5689
GO:0050789	regulation of biological process	310	7672	0.0404	0.8754	0.7169
GO:0065008	regulation of biological quality	140	2478	0.0565	0.0003	0.007
GO:0065009	regulation of molecular function	75	1774	0.0423	0.5307	0.5888
GO:0048518	positive regulation of biological process	140	3101	0.0451	0.2267	0.4566
GO:0002684	positive regulation of immune system process	33	509	0.0648	0.0142	0.0926
GO:0009893	positive regulation of metabolic process	63	1659	0.038	0.8339	0.7057
GO:0031343	positive regulation of cell killing	1	30	0.0333	0.7244	0.6795
GO:0040017	positive regulation of locomotion	3	50	0.06	0.3666	0.5426
GO:0045927	positive regulation of growth	5	123	0.0407	0.6003	0.6171
GO:0048522	positive regulation of cellular process	120	2775	0.0432	0.4271	0.5656
GO:0048524	positive regulation of viral reproduction	2	79	0.0253	0.8473	0.7057
GO:0048584	positive regulation of response to stimulus	31	538	0.0576	0.0613	0.2731
GO:0051050	positive regulation of transport	27	416	0.0649	0.0245	0.1386
GO:0051094	positive regulation of developmental process	46	1015	0.0453	0.3481	0.5426
GO:0051240	positive regulation of multicellular organismal process	18	418	0.0431	0.5094	0.5881
GO:0048519	negative regulation of biological process	124	2719	0.0456	0.2091	0.4537
GO:0002683	negative regulation of immune system process	7	166	0.0422	0.5602	0.5993
GO:0009892	negative regulation of metabolic process	59	1288	0.0458	0.2941	0.4989
GO:0010888	negative regulation of lipid storage	1	14	0.0714	0.4639	0.5689
GO:0031342	negative regulation of cell killing	1	7	0.1429	0.2828	0.4966
GO:0032845	negative regulation of homeostatic process	1	24	0.0417	0.6463	0.6398
GO:0045926	negative regulation of growth	7	159	0.044	0.5161	0.5881
GO:0048523	negative regulation of cellular process	110	2435	0.0452	0.2584	0.4748
GO:0048525	negative regulation of viral reproduction	3	31	0.0968	0.1593	0.403
GO:0048585	negative regulation of response to stimulus	10	201	0.0498	0.3568	0.5426
GO:0051051	negative regulation of transport	11	235	0.0468	0.4183	0.5656
GO:0051093	negative regulation of developmental process	44	913	0.0482	0.2191	0.4537
GO:0051241	negative regulation of multicellular organismal process	17	315	0.054	0.1972	0.4495
GO:0051283	negative regulation of sequestering of calcium ion	5	57	0.0877	0.1074	0.3358
GO:0050789	regulation of biological process	310	7672	0.0404	0.8754	0.7169
GO:0002682	regulation of immune system process	51	808	0.0631	0.0045	0.04
GO:0019222	regulation of metabolic process	139	4110	0.0338	0.9991	0.7387
GO:0031341	regulation of cell killing	2	36	0.0556	0.4615	0.5689
GO:0032844	regulation of homeostatic process	13	193	0.0674	0.0785	0.2812
GO:0032879	regulation of localization	58	1139	0.0509	0.0941	0.3073
GO:0040008	regulation of growth	22	436	0.0505	0.2407	0.4717
GO:0040012	regulation of locomotion	22	370	0.0595	0.0806	0.2812
GO:0042752	regulation of circadian rhythm	2	40	0.05	0.5144	0.5881
GO:0043900	regulation of multi-organism process	5	79	0.0633	0.2566	0.4748
GO:0048518	positive regulation of biological process	140	3101	0.0451	0.2267	0.4566
GO:0048519	negative regulation of biological process	124	2719	0.0456	0.2091	0.4537
GO:0048583	regulation of response to stimulus	52	924	0.0563	0.0284	0.1517
GO:0050792	regulation of viral reproduction	4	107	0.0374	0.6666	0.6468
GO:0050793	regulation of developmental process	91	2022	0.045	0.2952	0.4989
GO:0050794	regulation of cellular process	300	7334	0.0409	0.8005	0.7053
GO:0051239	regulation of multicellular organismal process	74	1567	0.0472	0.1884	0.4467
