# Supplementary material for: Transcriptome Analysis on the Inflammatory Cell Infiltration of Nonalcoholic Steatohepatitis in Bama Minipigs Induced by a Long-Term High-Fat, High-Sucrose Diet
Source: PLoS One. 2014 Nov 21;9(11):e113724. doi: 10.1371/journal.pone.0113724 (PMC4240652; doi:10.1371/journal.pone.0113724)
Supplement: Table S2 — Detailed information on the pathway enrichment analysis of differentially expressed unigenes. (XLS) [file pone.0113724.s002.xls]

## Sheet: Table S2
Pathway DB	Pathway Name	Hits	Total	Percent	Enrichment test pvalue	qvalue
Kegg	ABC transporters - Homo sapiens (human)	4	44	0.0909	0.0062	0.0003
Biocarta	Activation of cAMP-dependent protein kinase, PKA	1	6	0.1667	0.1021	0.0021
Biocarta	Activation of Csk by cAMP-dependent Protein Kinase Inhibits Signaling through the T Cell Receptor	2	19	0.1053	0.0404	0.0011
Kegg	Acute myeloid leukemia - Homo sapiens (human)	5	60	0.0833	0.0032	0.0002
Biocarta	Acute Myocardial Infarction	2	13	0.1538	0.0214	0.0007
Kegg	Adherens junction - Homo sapiens (human)	1	75	0.0133	0.6898	0.0084
Biocarta	Adhesion and Diapedesis of Granulocytes	1	17	0.0588	0.242	0.0034
Biocarta	Adhesion and Diapedesis of Lymphocytes	1	14	0.0714	0.2062	0.0031
Biocarta	Adhesion Molecules on Lymphocyte	1	9	0.1111	0.1427	0.0025
Kegg	Adipocytokine signaling pathway - Homo sapiens (human)	4	67	0.0597	0.0235	0.0007
Biocarta	ADP-Ribosylation Factor	1	17	0.0588	0.242	0.0034
Biocarta	Agrin in Postsynaptic Differentiation	2	28	0.0714	0.0765	0.0017
Biocarta	Ahr Signal Transduction Pathway	1	4	0.25	0.0741	0.0017
Kegg	Alanine, aspartate and glutamate metabolism - Homo sapiens (human)	5	32	0.1563	0.0002	0
Kegg	Aldosterone-regulated sodium reabsorption - Homo sapiens (human)	5	42	0.119	0.0007	0.0001
Kegg	Allograft rejection - Homo sapiens (human)	4	38	0.1053	0.0038	0.0002
Kegg	alpha-Linolenic acid metabolism - Homo sapiens (human)	2	19	0.1053	0.0404	0.0011
Biocarta	Alternative Complement Pathway	1	9	0.1111	0.1427	0.0025
Kegg	Alzheimer's disease - Homo sapiens (human)	10	168	0.0595	0.0004	0
Kegg	Amino sugar and nucleotide sugar metabolism - Homo sapiens (human)	4	44	0.0909	0.0062	0.0003
Kegg	Aminoacyl-tRNA biosynthesis - Homo sapiens (human)	3	41	0.0732	0.0296	0.0009
Kegg	Amyotrophic lateral sclerosis (ALS) - Homo sapiens (human)	3	53	0.0566	0.0542	0.0014
Biocarta	Angiotensin II mediated activation of JNK Pathway via Pyk2 dependent signaling	2	27	0.0741	0.0721	0.0017
Biocarta	Angiotensin-converting enzyme 2 regulates heart function	2	8	0.25	0.0097	0.0004
Biocarta	Antigen Processing and Presentation	1	8	0.125	0.1294	0.0024
Kegg	Antigen processing and presentation - Homo sapiens (human)	5	89	0.0562	0.0148	0.0005
Kegg	Apoptosis - Homo sapiens (human)	3	88	0.0341	0.1628	0.0028
Biocarta	Apoptotic Signaling in Response to DNA Damage	1	21	0.0476	0.2873	0.0039
Kegg	Arachidonic acid metabolism - Homo sapiens (human)	9	58	0.1552	0	0
Kegg	Arginine and proline metabolism - Homo sapiens (human)	7	54	0.1296	0	0
Biocarta	arrestins in GPCR Desensitization	1	11	0.0909	0.1687	0.0028
Kegg	Arrhythmogenic right ventricular cardiomyopathy (ARVC) - Homo sapiens (human)	5	76	0.0658	0.0081	0.0003
Kegg	Ascorbate and aldarate metabolism - Homo sapiens (human)	6	25	0.24	0	0
Kegg	Asthma - Homo sapiens (human)	4	30	0.1333	0.0017	0.0001
Biocarta	ATM Signaling Pathway	1	19	0.0526	0.265	0.0037
Kegg	Autoimmune thyroid disease - Homo sapiens (human)	5	53	0.0943	0.0019	0.0001
Kegg	Axon guidance - Homo sapiens (human)	8	129	0.062	0.0013	0.0001
Kegg	B cell receptor signaling pathway - Homo sapiens (human)	9	75	0.12	0	0
Biocarta	B Cell Survival Pathway	1	14	0.0714	0.2062	0.0031
Kegg	Basal cell carcinoma - Homo sapiens (human)	2	55	0.0364	0.2164	0.0032
Kegg	Basal transcription factors - Homo sapiens (human)	1	36	0.0278	0.4343	0.0054
Kegg	Base excision repair - Homo sapiens (human)	1	34	0.0294	0.4166	0.0052
Biocarta	Basic mechanism of action of PPARa, PPARb(d) and PPARg and effects on gene expression	1	4	0.25	0.0741	0.0017
Biocarta	BCR Signaling Pathway	4	26	0.1538	0.0011	0.0001
Kegg	beta-Alanine metabolism - Homo sapiens (human)	2	22	0.0909	0.0515	0.0013
Biocarta	Bioactive Peptide Induced Signaling Pathway	2	31	0.0645	0.0902	0.002
Kegg	Biosynthesis of unsaturated fatty acids - Homo sapiens (human)	5	22	0.2273	0.0001	0
Kegg	Bladder cancer - Homo sapiens (human)	2	42	0.0476	0.1452	0.0026
Biocarta	Bone Remodelling	1	13	0.0769	0.1939	0.0031
Biocarta	BRCA1-dependent Ub-ligase activity	1	8	0.125	0.1294	0.0024
Kegg	Butanoate metabolism - Homo sapiens (human)	5	35	0.1429	0.0003	0
Biocarta	Cadmium induces DNA synthesis and proliferation in macrophages	4	15	0.2667	0.0002	0
Biocarta	Calcium Signaling by HBx of Hepatitis B virus	1	8	0.125	0.1294	0.0024
Kegg	Calcium signaling pathway - Homo sapiens (human)	10	178	0.0562	0.0007	0.0001
Kegg	Cardiac muscle contraction - Homo sapiens (human)	5	80	0.0625	0.0099	0.0004
Biocarta	CARM1 and Regulation of the Estrogen Receptor	1	25	0.04	0.3299	0.0043
Biocarta	Caspase Cascade in Apoptosis	1	23	0.0435	0.3089	0.0041
Biocarta	CCR3 signaling in Eosinophils	1	22	0.0455	0.2982	0.004
Kegg	Cell adhesion molecules (CAMs) - Homo sapiens (human)	10	134	0.0746	0.0001	0
Kegg	Cell cycle - Homo sapiens (human)	5	128	0.0391	0.0539	0.0014
Biocarta	Ceramide Signaling Pathway	2	21	0.0952	0.0477	0.0013
Biocarta	Chaperones modulate interferon Signaling Pathway	1	17	0.0588	0.242	0.0034
Kegg	Chemokine signaling pathway - Homo sapiens (human)	10	190	0.0526	0.0011	0.0001
Kegg	Chronic myeloid leukemia - Homo sapiens (human)	6	73	0.0822	0.0013	0.0001
Kegg	Circadian rhythm - mammal - Homo sapiens (human)	2	13	0.1538	0.0214	0.0007
Kegg	Citrate cycle (TCA cycle) - Homo sapiens (human)	3	31	0.0968	0.0149	0.0005
Kegg	Colorectal cancer - Homo sapiens (human)	5	62	0.0806	0.0036	0.0002
Kegg	Complement and coagulation cascades - Homo sapiens (human)	6	69	0.087	0.001	0.0001
Biocarta	Control of skeletal myogenesis by HDAC calciumcalmodulin-dependent kinase (CaMK)	2	19	0.1053	0.0404	0.0011
Biocarta	CTCF_ First Multivalent Nuclear Factor	1	18	0.0556	0.2536	0.0035
Biocarta	CTL mediated immune response against target cells	2	15	0.1333	0.0272	0.0008
Biocarta	CXCR4 Signaling Pathway	1	22	0.0455	0.2982	0.004
Kegg	Cysteine and methionine metabolism - Homo sapiens (human)	2	34	0.0588	0.1045	0.0021
Kegg	Cytokine-cytokine receptor interaction - Homo sapiens (human)	12	276	0.0435	0.0018	0.0001
Biocarta	D4-GDI Signaling Pathway	2	13	0.1538	0.0214	0.0007
Biocarta	Dendritic cells in regulating TH1 and TH2 Development	1	21	0.0476	0.2873	0.0039
Kegg	Dilated cardiomyopathy - Homo sapiens (human)	5	92	0.0543	0.0167	0.0006
Kegg	Drug metabolism - cytochrome P450 - Homo sapiens (human)	15	72	0.2083	0	0
Kegg	Drug metabolism - other enzymes - Homo sapiens (human)	4	51	0.0784	0.0099	0.0004
Kegg	ECM-receptor interaction - Homo sapiens (human)	10	84	0.119	0	0
Biocarta	Effects of calcineurin in Keratinocyte Differentiation	1	10	0.1	0.1558	0.0027
Biocarta	EGF Signaling Pathway	2	26	0.0769	0.0678	0.0016
Biocarta	Electron Transport Reaction in Mitochondria	1	8	0.125	0.1294	0.0024
Kegg	Endocytosis - Homo sapiens (human)	8	206	0.0388	0.0177	0.0006
Biocarta	Endocytotic role of NDK, Phosphins and Dynamin	2	10	0.2	0.0139	0.0005
Kegg	Endometrial cancer - Homo sapiens (human)	2	52	0.0385	0.1996	0.0031
Kegg	Epithelial cell signaling in Helicobacter pylori infection - Homo sapiens (human)	4	68	0.0588	0.0245	0.0008
Biocarta	EPO Signaling Pathway	3	18	0.1667	0.0038	0.0002
Biocarta	ERassociated degradation (ERAD) Pathway	1	14	0.0714	0.2062	0.0031
Kegg	ErbB signaling pathway - Homo sapiens (human)	7	87	0.0805	0.0006	0.0001
Biocarta	Erk1Erk2 Mapk Signaling pathway	1	28	0.0357	0.3601	0.0046
Biocarta	Erythrocyte Differentiation Pathway	1	13	0.0769	0.1939	0.0031
Biocarta	Erythropoietin mediated neuroprotection through NF-kB	1	11	0.0909	0.1687	0.0028
Kegg	Ether lipid metabolism - Homo sapiens (human)	2	35	0.0571	0.1094	0.0022
Biocarta	FAS signaling pathway ( CD95 )	1	30	0.0333	0.3795	0.0048
Kegg	Fatty acid biosynthesis - Homo sapiens (human)	1	6	0.1667	0.1021	0.0021
Kegg	Fatty acid elongation in mitochondria - Homo sapiens (human)	1	8	0.125	0.1294	0.0024
Kegg	Fatty acid metabolism - Homo sapiens (human)	6	42	0.1429	0.0001	0
Biocarta	Fc Epsilon Receptor I Signaling in Mast Cells	5	30	0.1667	0.0002	0
Kegg	Fc epsilon RI signaling pathway - Homo sapiens (human)	7	79	0.0886	0.0004	0
Kegg	Fc gamma R-mediated phagocytosis - Homo sapiens (human)	9	97	0.0928	0	0
Biocarta	Fibrinolysis Pathway	1	10	0.1	0.1558	0.0027
Biocarta	fMLP induced chemokine gene expression in HMC-1 cells	2	27	0.0741	0.0721	0.0017
Kegg	Focal adhesion - Homo sapiens (human)	17	201	0.0846	0	0
Kegg	Folate biosynthesis - Homo sapiens (human)	1	11	0.0909	0.1687	0.0028
Biocarta	Free Radical Induced Apoptosis	2	9	0.2222	0.0117	0.0004
Kegg	Fructose and mannose metabolism - Homo sapiens (human)	4	34	0.1176	0.0026	0.0002
Kegg	Galactose metabolism - Homo sapiens (human)	2	26	0.0769	0.0678	0.0016
Biocarta	Gamma-aminobutyric Acid Receptor Life Cycle	1	7	0.1429	0.1159	0.0022
Kegg	Gap junction - Homo sapiens (human)	2	90	0.0222	0.4111	0.0052
Biocarta	Ghrelin_ Regulation of Food Intake and Energy Homeostasis	2	13	0.1538	0.0214	0.0007
Kegg	Glioma - Homo sapiens (human)	5	65	0.0769	0.0044	0.0002
Kegg	Glutathione metabolism - Homo sapiens (human)	5	50	0.1	0.0015	0.0001
Kegg	Glycerolipid metabolism - Homo sapiens (human)	4	51	0.0784	0.0099	0.0004
Kegg	Glycerophospholipid metabolism - Homo sapiens (human)	2	79	0.0253	0.3515	0.0045
Kegg	Glycine, serine and threonine metabolism - Homo sapiens (human)	4	31	0.129	0.0019	0.0001
Kegg	Glycolysis / Gluconeogenesis - Homo sapiens (human)	3	62	0.0484	0.0774	0.0017
Kegg	Glycosaminoglycan biosynthesis - heparan sulfate - Homo sapiens (human)	2	26	0.0769	0.0678	0.0016
Kegg	Glycosaminoglycan degradation - Homo sapiens (human)	2	21	0.0952	0.0477	0.0013
Kegg	Glycosphingolipid biosynthesis - ganglio series - Homo sapiens (human)	1	20	0.05	0.2762	0.0038
Kegg	Glycosphingolipid biosynthesis - globo series - Homo sapiens (human)	1	14	0.0714	0.2062	0.0031
Kegg	Glycosphingolipid biosynthesis - lacto and neolacto series - Homo sapiens (human)	2	26	0.0769	0.0678	0.0016
Kegg	Glycosylphosphatidylinositol(GPI)-anchor biosynthesis - Homo sapiens (human)	1	25	0.04	0.3299	0.0043
Kegg	GnRH signaling pathway - Homo sapiens (human)	5	101	0.0495	0.0236	0.0007
Kegg	Graft-versus-host disease - Homo sapiens (human)	4	42	0.0952	0.0053	0.0002
Biocarta	g-Secretase mediated ErbB4 Signaling Pathway	1	6	0.1667	0.1021	0.0021
Kegg	Hedgehog signaling pathway - Homo sapiens (human)	3	56	0.0536	0.0615	0.0015
Kegg	Hematopoietic cell lineage - Homo sapiens (human)	6	88	0.0682	0.0033	0.0002
Kegg	Histidine metabolism - Homo sapiens (human)	2	29	0.069	0.081	0.0018
Biocarta	HIV Induced T Cell Apoptosis	1	11	0.0909	0.1687	0.0028
Biocarta	HIV-I Nef_ negative effector of Fas and TNF	2	52	0.0385	0.1996	0.0031
Kegg	Huntington's disease - Homo sapiens (human)	9	184	0.0489	0.003	0.0002
Kegg	Hypertrophic cardiomyopathy (HCM) - Homo sapiens (human)	6	89	0.0674	0.0034	0.0002
Biocarta	Hypoxia-Inducible Factor in the Cardiovascular System	1	15	0.0667	0.2183	0.0032
Biocarta	IGF-1 Signaling Pathway	4	19	0.2105	0.0004	0
Biocarta	IL 17 Signaling Pathway	1	17	0.0588	0.242	0.0034
Biocarta	IL 2 signaling pathway	6	21	0.2857	0	0
Biocarta	IL 3 signaling pathway	1	14	0.0714	0.2062	0.0031
Biocarta	IL 4 signaling pathway	3	11	0.2727	0.0011	0.0001
Biocarta	IL 6 signaling pathway	4	19	0.2105	0.0004	0
Biocarta	IL12 and Stat4 Dependent Signaling Pathway in Th1 Development	3	22	0.1364	0.0064	0.0003
Biocarta	IL-2 Receptor Beta Chain in T cell Activation	5	34	0.1471	0.0003	0
Biocarta	IL22 Soluble Receptor Signaling Pathway	1	11	0.0909	0.1687	0.0028
Biocarta	IL-7 Signal Transduction	4	14	0.2857	0.0001	0
Biocarta	Induction of apoptosis through DR3 and DR4/5 Death Receptors	1	29	0.0345	0.3699	0.0047
Biocarta	Inhibition of Cellular Proliferation by Gleevec	3	20	0.15	0.005	0.0002
Biocarta	Inhibition of Matrix Metalloproteinases	1	9	0.1111	0.1427	0.0025
Kegg	Inositol phosphate metabolism - Homo sapiens (human)	5	54	0.0926	0.0021	0.0001
Biocarta	Insulin Signaling Pathway	3	20	0.15	0.005	0.0002
Kegg	Insulin signaling pathway - Homo sapiens (human)	4	137	0.0292	0.1701	0.0028
Biocarta	Integrin Signaling Pathway	1	34	0.0294	0.4166	0.0052
Kegg	Intestinal immune network for IgA production - Homo sapiens (human)	5	48	0.1042	0.0013	0.0001
Biocarta	Intrinsic Prothrombin Activation Pathway	1	16	0.0625	0.2302	0.0033
Biocarta	Ion Channel and Phorbal Esters Signaling Pathway	2	5	0.4	0.0046	0.0002
Kegg	Jak-STAT signaling pathway - Homo sapiens (human)	9	155	0.0581	0.001	0.0001
Biocarta	Keratinocyte Differentiation	2	37	0.0541	0.1194	0.0023
Biocarta	Lck and Fyn tyrosine kinases in initiation of TCR Activation	2	13	0.1538	0.0214	0.0007
Kegg	Leishmania infection - Homo sapiens (human)	5	72	0.0694	0.0066	0.0003
Biocarta	Leloir pathway of galactose metabolism	1	3	0.3333	0.0597	0.0015
Kegg	Leukocyte transendothelial migration - Homo sapiens (human)	10	118	0.0847	0	0
Kegg	Limonene and pinene degradation - Homo sapiens (human)	1	10	0.1	0.1558	0.0027
Biocarta	Links between Pyk2 and Map Kinases	2	25	0.08	0.0636	0.0015
Kegg	Linoleic acid metabolism - Homo sapiens (human)	5	29	0.1724	0.0002	0
Kegg	Long-term depression - Homo sapiens (human)	3	70	0.0429	0.1011	0.0021
Kegg	Long-term potentiation - Homo sapiens (human)	3	70	0.0429	0.1011	0.0021
Kegg	Lysine degradation - Homo sapiens (human)	3	46	0.0652	0.0389	0.0011
Kegg	Lysosome - Homo sapiens (human)	3	121	0.0248	0.2943	0.004
Biocarta	Malate-aspartate shuttle	1	4	0.25	0.0741	0.0017
Kegg	MAPK signaling pathway - Homo sapiens (human)	11	271	0.0406	0.0044	0.0002
Biocarta	MAPKinase Signaling Pathway	3	81	0.037	0.1376	0.0025
Kegg	Maturity onset diabetes of the young - Homo sapiens (human)	2	25	0.08	0.0636	0.0015
Biocarta	Mechanism of Acetaminophen Activity and Toxicity	1	6	0.1667	0.1021	0.0021
Biocarta	Mechanism of Gene Regulation by Peroxisome Proliferators via PPARa(alpha)	5	47	0.1064	0.0012	0.0001
Biocarta	Melanocyte Development and Pigmentation Pathway	1	7	0.1429	0.1159	0.0022
Kegg	Melanogenesis - Homo sapiens (human)	3	102	0.0294	0.2167	0.0032
Kegg	Melanoma - Homo sapiens (human)	4	71	0.0563	0.028	0.0008
Kegg	Metabolic pathways - Homo sapiens (human)	83	1118	0.0742	0	0
Kegg	Metabolism of xenobiotics by cytochrome P450 - Homo sapiens (human)	14	70	0.2	0	0
Kegg	Methane metabolism - Homo sapiens (human)	1	7	0.1429	0.1159	0.0022
Biocarta	METS affect on Macrophage Differentiation	2	16	0.125	0.0303	0.0009
Biocarta	Monocyte and its Surface Molecules	1	11	0.0909	0.1687	0.0028
Kegg	mTOR signaling pathway - Homo sapiens (human)	3	52	0.0577	0.0519	0.0013
Biocarta	Multi-Drug Resistance Factors	1	6	0.1667	0.1021	0.0021
Kegg	Natural killer cell mediated cytotoxicity - Homo sapiens (human)	12	141	0.0851	0	0
Biocarta	Nerve growth factor pathway (NGF)	2	16	0.125	0.0303	0.0009
Kegg	Neuroactive ligand-receptor interaction - Homo sapiens (human)	7	318	0.022	0.2309	0.0033
Biocarta	Neuropeptides VIP and PACAP inhibit the apoptosis of activated T cells	3	15	0.2	0.0024	0.0001
Kegg	Neurotrophin signaling pathway - Homo sapiens (human)	5	126	0.0397	0.0511	0.0013
Biocarta	Neutrophil and Its Surface Molecules	1	8	0.125	0.1294	0.0024
Biocarta	NFAT and Hypertrophy of the heart (Transcription in the broken heart)	2	38	0.0526	0.1244	0.0024
Kegg	N-Glycan biosynthesis - Homo sapiens (human)	1	46	0.0217	0.515	0.0064
Kegg	Nicotinate and nicotinamide metabolism - Homo sapiens (human)	3	24	0.125	0.0079	0.0003
Biocarta	Nitric Oxide Signaling Pathway	1	7	0.1429	0.1159	0.0022
Kegg	Nitrogen metabolism - Homo sapiens (human)	2	23	0.087	0.0554	0.0014
Kegg	NOD-like receptor signaling pathway - Homo sapiens (human)	2	62	0.0323	0.2559	0.0036
Kegg	Non-small cell lung cancer - Homo sapiens (human)	3	54	0.0556	0.0566	0.0014
Kegg	Notch signaling pathway - Homo sapiens (human)	5	47	0.1064	0.0012	0.0001
Biocarta	Nuclear Receptors in Lipid Metabolism and Toxicity	5	33	0.1515	0.0003	0
Kegg	O-Glycan biosynthesis - Homo sapiens (human)	1	30	0.0333	0.3795	0.0048
Kegg	One carbon pool by folate - Homo sapiens (human)	1	17	0.0588	0.242	0.0034
Kegg	Oocyte meiosis - Homo sapiens (human)	3	114	0.0263	0.2654	0.0037
Biocarta	Opposing roles of AIF in Apoptosis and Cell Survival	1	4	0.25	0.0741	0.0017
Biocarta	Overview of telomerase protein component gene hTert Transcriptional Regulation	1	8	0.125	0.1294	0.0024
Kegg	Oxidative phosphorylation - Homo sapiens (human)	6	134	0.0448	0.0209	0.0007
Biocarta	Oxidative Stress Induced Gene Expression Via Nrf2	3	19	0.1579	0.0044	0.0002
Biocarta	p38 MAPK Signaling Pathway	1	34	0.0294	0.4166	0.0052
Biocarta	p53 Signaling Pathway	1	16	0.0625	0.2302	0.0033
Kegg	p53 signaling pathway - Homo sapiens (human)	5	69	0.0725	0.0056	0.0002
Kegg	Pancreatic cancer - Homo sapiens (human)	1	70	0.0143	0.665	0.0081
Kegg	Pantothenate and CoA biosynthesis - Homo sapiens (human)	3	16	0.1875	0.0029	0.0002
Kegg	Parkinson's disease - Homo sapiens (human)	7	132	0.053	0.0057	0.0002
Kegg	Pathogenic Escherichia coli infection - Homo sapiens (human)	1	59	0.0169	0.6031	0.0074
Kegg	Pathways in cancer - Homo sapiens (human)	20	328	0.061	0	0
Biocarta	PDGF Signaling Pathway	2	25	0.08	0.0636	0.0015
Kegg	Pentose and glucuronate interconversions - Homo sapiens (human)	7	28	0.25	0	0
Kegg	Pentose phosphate pathway - Homo sapiens (human)	1	27	0.037	0.3502	0.0045
Kegg	Peroxisome - Homo sapiens (human)	10	78	0.1282	0	0
Biocarta	Pertussis toxin-insensitive CCR5 Signaling in Macrophage	3	14	0.2143	0.0021	0.0001
Kegg	Phenylalanine metabolism - Homo sapiens (human)	1	18	0.0556	0.2536	0.0035
Kegg	Phosphatidylinositol signaling system - Homo sapiens (human)	7	76	0.0921	0.0003	0
Biocarta	Phospholipase C d1 in phospholipid associated cell signaling	1	4	0.25	0.0741	0.0017
Biocarta	Phospholipase C Signaling Pathway	1	6	0.1667	0.1021	0.0021
Biocarta	Phospholipids as signalling intermediaries	1	23	0.0435	0.3089	0.0041
Biocarta	Phosphorylation of MEK1 by cdk5/p35 down regulates the MAP kinase pathway	1	11	0.0909	0.1687	0.0028
Biocarta	Platelet Amyloid Precursor Protein Pathway	2	9	0.2222	0.0117	0.0004
Kegg	Porphyrin and chlorophyll metabolism - Homo sapiens (human)	7	42	0.1667	0	0
Kegg	PPAR signaling pathway - Homo sapiens (human)	6	69	0.087	0.001	0.0001
Kegg	Primary immunodeficiency - Homo sapiens (human)	5	35	0.1429	0.0003	0
Kegg	Prion diseases - Homo sapiens (human)	1	35	0.0286	0.4255	0.0053
Biocarta	Prion Pathway	1	12	0.0833	0.1814	0.0029
Kegg	Progesterone-mediated oocyte maturation - Homo sapiens (human)	2	86	0.0233	0.3897	0.0049
Kegg	Propanoate metabolism - Homo sapiens (human)	3	33	0.0909	0.0174	0.0006
Kegg	Prostate cancer - Homo sapiens (human)	3	89	0.0337	0.1665	0.0028
Kegg	Proteasome - Homo sapiens (human)	1	48	0.0208	0.5298	0.0065
Kegg	Purine metabolism - Homo sapiens (human)	6	159	0.0377	0.0418	0.0011
Kegg	Pyrimidine metabolism - Homo sapiens (human)	2	98	0.0204	0.4528	0.0056
Kegg	Pyruvate metabolism - Homo sapiens (human)	3	40	0.075	0.0279	0.0008
Biocarta	Rac 1 cell motility signaling pathway	1	21	0.0476	0.2873	0.0039
Biocarta	Ras-Independent pathway in NK cell-mediated cytotoxicity	3	17	0.1765	0.0033	0.0002
Biocarta	Regulation And Function Of ChREBP in Liver	1	10	0.1	0.1558	0.0027
Kegg	Regulation of actin cytoskeleton - Homo sapiens (human)	10	216	0.0463	0.0027	0.0002
Kegg	Regulation of autophagy - Homo sapiens (human)	2	35	0.0571	0.1094	0.0022
Biocarta	Regulation of BAD phosphorylation	2	18	0.1111	0.0369	0.001
Biocarta	Regulation of ck1/cdk5 by type 1 glutamate receptors	1	12	0.0833	0.1814	0.0029
Biocarta	Regulation of eIF2	1	11	0.0909	0.1687	0.0028
Biocarta	Regulation of MAP Kinase Pathways Through Dual Specificity Phosphatases	1	9	0.1111	0.1427	0.0025
Biocarta	Regulation of PGC-1a	1	12	0.0833	0.1814	0.0029
Biocarta	Regulators of Bone Mineralization	2	5	0.4	0.0046	0.0002
Kegg	Renal cell carcinoma - Homo sapiens (human)	3	70	0.0429	0.1011	0.0021
Kegg	Renin-angiotensin system - Homo sapiens (human)	2	17	0.1176	0.0335	0.001
Biocarta	Repression of Pain Sensation by the Transcriptional Regulator DREAM	2	9	0.2222	0.0117	0.0004
Kegg	Retinol metabolism - Homo sapiens (human)	15	64	0.2344	0	0
Biocarta	Reversal of Insulin Resistance by Leptin	1	5	0.2	0.0882	0.0019
Biocarta	Rho cell motility signaling pathway	1	24	0.0417	0.3195	0.0042
Biocarta	Rho-Selective Guanine Exchange Factor AKAP13 Mediates Stress Fiber Formation	1	7	0.1429	0.1159	0.0022
Kegg	Riboflavin metabolism - Homo sapiens (human)	4	16	0.25	0.0002	0
Kegg	Ribosome - Homo sapiens (human)	1	88	0.0114	0.7462	0.009
Kegg	RIG-I-like receptor signaling pathway - Homo sapiens (human)	1	71	0.0141	0.6701	0.0082
Kegg	RNA degradation - Homo sapiens (human)	2	59	0.0339	0.2389	0.0034
Biocarta	Role of ?arrestins in the activation and targeting of MAP kinases	1	14	0.0714	0.2062	0.0031
Biocarta	Role of BRCA1, BRCA2 and ATR in Cancer Susceptibility	1	22	0.0455	0.2982	0.004
Biocarta	Role of EGF Receptor Transactivation by GPCRs in Cardiac Hypertrophy	3	15	0.2	0.0024	0.0001
Biocarta	Role of MEF2D in T-cell Apoptosis	1	12	0.0833	0.1814	0.0029
Biocarta	Role of Mitochondria in Apoptotic Signaling	1	21	0.0476	0.2873	0.0039
Biocarta	Role of nicotinic acetylcholine receptors in the regulation of apoptosis	1	14	0.0714	0.2062	0.0031
Biocarta	Role of Tob in T-cell activation	1	16	0.0625	0.2302	0.0033
Biocarta	Roles of ?arrestin-dependent Recruitment of Src Kinases in GPCR Signaling	2	18	0.1111	0.0369	0.001
Biocarta	Segmentation Clock	1	14	0.0714	0.2062	0.0031
Biocarta	Selective expression of chemokine receptors during T-cell polarization	1	26	0.0385	0.3401	0.0044
Biocarta	Shuttle for transfer of acetyl groups from mitochondria to the cytosol	1	8	0.125	0.1294	0.0024
Biocarta	Signal transduction through IL1R	1	28	0.0357	0.3601	0.0046
Biocarta	Signaling of Hepatocyte Growth Factor Receptor	3	34	0.0882	0.0188	0.0006
Biocarta	Signaling Pathway from G-Protein Families	3	21	0.1429	0.0057	0.0002
Biocarta	Skeletal muscle hypertrophy is regulated via AKT/mTOR pathway	2	20	0.1	0.044	0.0012
Kegg	Small cell lung cancer - Homo sapiens (human)	7	84	0.0833	0.0005	0
Biocarta	Small Leucine-rich Proteoglycan (SLRP) molecules	1	6	0.1667	0.1021	0.0021
Kegg	SNARE interactions in vesicular transport - Homo sapiens (human)	2	38	0.0526	0.1244	0.0024
Biocarta	Sonic Hedgehog (Shh) Pathway	1	10	0.1	0.1558	0.0027
Kegg	Sphingolipid metabolism - Homo sapiens (human)	4	40	0.1	0.0045	0.0002
Kegg	Spliceosome - Homo sapiens (human)	1	128	0.0078	0.863	0.0104
Kegg	Starch and sucrose metabolism - Homo sapiens (human)	8	52	0.1538	0	0
Biocarta	Stat3 Signaling Pathway	1	5	0.2	0.0882	0.0019
Biocarta	Steps in the Glycosylation of Mammalian N-linked Oligosaccarides	1	6	0.1667	0.1021	0.0021
Kegg	Steroid biosynthesis - Homo sapiens (human)	2	17	0.1176	0.0335	0.001
Kegg	Steroid hormone biosynthesis - Homo sapiens (human)	7	55	0.1273	0	0
Biocarta	Stress Induction of HSP Regulation	1	14	0.0714	0.2062	0.0031
Kegg	Systemic lupus erythematosus - Homo sapiens (human)	6	140	0.0429	0.0251	0.0008
Biocarta	T Cell Receptor and CD3 Complex	1	6	0.1667	0.1021	0.0021
Biocarta	T Cell Receptor Signaling Pathway	7	36	0.1944	0	0
Kegg	T cell receptor signaling pathway - Homo sapiens (human)	8	108	0.0741	0.0004	0
Biocarta	T Cytotoxic Cell Surface Molecules	1	14	0.0714	0.2062	0.0031
Biocarta	T Helper Cell Surface Molecules	1	14	0.0714	0.2062	0.0031
Kegg	Taste transduction - Homo sapiens (human)	2	52	0.0385	0.1996	0.0031
Kegg	Taurine and hypotaurine metabolism - Homo sapiens (human)	1	10	0.1	0.1558	0.0027
Biocarta	Telomeres, Telomerase, Cellular Aging, and Immortality	3	23	0.1304	0.0071	0.0003
Kegg	Terpenoid backbone biosynthesis - Homo sapiens (human)	1	15	0.0667	0.2183	0.0032
Kegg	TGF-beta signaling pathway - Homo sapiens (human)	9	85	0.1059	0	0
Biocarta	Th1/Th2 Differentiation	1	20	0.05	0.2762	0.0038
Biocarta	The 4-1BB-dependent immune response	1	17	0.0588	0.242	0.0034
Biocarta	The Co-Stimulatory Signal During T-cell Activation	3	21	0.1429	0.0057	0.0002
Biocarta	The IGF-1 Receptor and Longevity	2	11	0.1818	0.0163	0.0006
Biocarta	The information-processing pathway at the IFN-beta enhancer	2	8	0.25	0.0097	0.0004
Biocarta	The role of FYVE-finger proteins in vesicle transport	1	7	0.1429	0.1159	0.0022
Kegg	Thiamine metabolism - Homo sapiens (human)	1	8	0.125	0.1294	0.0024
Biocarta	Thrombin signaling and protease-activated receptors	1	17	0.0588	0.242	0.0034
Kegg	Thyroid cancer - Homo sapiens (human)	2	29	0.069	0.081	0.0018
Kegg	Tight junction - Homo sapiens (human)	5	134	0.0373	0.0627	0.0015
Biocarta	TNF/Stress Related Signaling	1	24	0.0417	0.3195	0.0042
Biocarta	TNFR1 Signaling Pathway	1	29	0.0345	0.3699	0.0047
Biocarta	Toll-Like Receptor Pathway	3	36	0.0833	0.0216	0.0007
Kegg	Toll-like receptor signaling pathway - Homo sapiens (human)	5	102	0.049	0.0244	0.0008
Biocarta	TPO Signaling Pathway	2	20	0.1	0.044	0.0012
Biocarta	Trefoil Factors Initiate Mucosal Healing	1	22	0.0455	0.2982	0.004
Kegg	Tryptophan metabolism - Homo sapiens (human)	3	40	0.075	0.0279	0.0008
Biocarta	TSP-1 Induced Apoptosis in Microvascular Endothelial Cell	2	7	0.2857	0.0078	0.0003
Biocarta	Tumor Suppressor Arf Inhibits Ribosomal Biogenesis	1	12	0.0833	0.1814	0.0029
Kegg	Type I diabetes mellitus - Homo sapiens (human)	5	44	0.1136	0.0009	0.0001
Kegg	Type II diabetes mellitus - Homo sapiens (human)	3	47	0.0638	0.041	0.0011
Kegg	Tyrosine metabolism - Homo sapiens (human)	2	42	0.0476	0.1452	0.0026
Kegg	Ubiquitin mediated proteolysis - Homo sapiens (human)	4	138	0.029	0.173	0.0028
Biocarta	uCalpain and friends in Cell spread	1	14	0.0714	0.2062	0.0031
Kegg	Valine, leucine and isoleucine biosynthesis - Homo sapiens (human)	1	11	0.0909	0.1687	0.0028
Kegg	Valine, leucine and isoleucine degradation - Homo sapiens (human)	4	44	0.0909	0.0062	0.0003
Kegg	Vascular smooth muscle contraction - Homo sapiens (human)	4	125	0.032	0.1359	0.0025
Kegg	VEGF signaling pathway - Homo sapiens (human)	4	76	0.0526	0.0343	0.001
Kegg	Vibrio cholerae infection - Homo sapiens (human)	3	56	0.0536	0.0615	0.0015
Kegg	Viral myocarditis - Homo sapiens (human)	7	73	0.0959	0.0002	0
Biocarta	Visual Signal Transduction	1	10	0.1	0.1558	0.0027
Biocarta	Vitamin C in the Brain	2	6	0.3333	0.0061	0.0003
Biocarta	WNT Signaling Pathway	2	25	0.08	0.0636	0.0015
Kegg	Wnt signaling pathway - Homo sapiens (human)	8	151	0.053	0.0032	0.0002
