# Supplementary material for: Transcriptome Analysis on the Inflammatory Cell Infiltration of Nonalcoholic Steatohepatitis in Bama Minipigs Induced by a Long-Term High-Fat, High-Sucrose Diet
Source: PLoS One. 2014 Nov 21;9(11):e113724. doi: 10.1371/journal.pone.0113724 (PMC4240652; doi:10.1371/journal.pone.0113724)
Supplement: Table S3 — Genes involved in the inflammation-related pathway induced by the high-fat, high-sucrose diet in the liver. (XLS) [file pone.0113724.s003.xls]

## Sheet: Table S3
GeneID-pig	Gene Symbol	P values	foldchange (HFHSD/control)	Description
Toll-like receptor signaling pathway
397384	TLR8	0.002	2.03	Toll-like receptor 8
100037296	TLR7	0.004	6.66	Toll-like receptor 8
100144486	FOS	0	5.17	FBJ murine osteosarcoma viral oncogene homolog
396913	JUN	0.04	2.136	C-JUN protein
100518131	PIK3CD	0.01	2.047	Phosphoinositide-3-kinase, catalytic, delta
MAPK signaling pathway
100519006	DUSP9	0.012	2.135	Dual specificity protein phosphatase 9-like
100620965	PPP5C	0.027	0.425	Hypothetical protein LOC100620965
100621979	CACNA1S	0.001	5.493	Voltage-dependent L-type calcium channel subunit alpha-1S-like
100627938	PPP3CA	0.036	4.061	Hypothetical protein LOC100627938
100302504	FGF21	0.028	3.071	Fibroblast growth factor 21
100144486	FOS	0	5.17	FBJ murine osteosarcoma viral oncogene homolog
448810	MYC	0.002	2.278	V-myc myelocytomatosis viral oncogene homolog
100152997	GADD45G	0.026	5.113	Growth arrest and DNA-damage-inducible, gamma
PPAR signaling pathway
100519258	CPT1C	0.029	2.48	Carnitine palmitoyltransferase 1C
444997	FADS2	0.001	19.424	Fatty acid desaturase 2
654411	PLIN1	0.038	2.066	Perilipin 1
100113422	ACOX1	0.007	0.48	Acyl-CoA oxidase 1, palmitoyl
448982	ACSL1	0.024	2.025	Acyl-CoA synthetase long-chain family member 1
Cell Cytokine receptor interaction
100518554	INHBE	0.001	2.689	Inhibin beta E chain-like
100621025	INHBC	0	3.613	Inhibin beta C chain-like
100621776	IL2RB	0.024	2.75	Hypothetical protein LOC100621776
397156	IL2RG	0.021	2.097	Interleukin 2 receptor, gamma
397614	IL4R	0.007	2.449	Interleukin 4 receptor
Chemokine signaling pathway
100519821	VAV1	0.015	2.16	Proto-oncogene vav-like
100525396	CXCL2	0.039	2.477	Hypothetical protein LOC100525396
100622126	CX3CR1	0.026	2.098	CX3C chemokine receptor 1-like
100518131	PIK3CD	0.01	2.047	Phosphoinositide-3-kinase, catalytic, delta
100157507	PTK2B	0.004	2.419	PTK2B protein tyrosine kinase 2 beta
414375	XCR1	0.009	2.407	Chemokine (C motif) receptor 1
100518649	JAK3	0.04	2.47	Janus kinase 3
100511289	DOCK2	0	7.751	Dedicator of cytokinesis protein 2-like
100513738	FGR	0.003	2.199	Tyrosine-protein kinase transforming protein Fgr-like
leukocyte (T, B, NK cell) receptor signaling pathways
100037293	HLA-A	0	2.348	MHC class I antigen 1
445528	HLA-DMA	0.002	2.751	SLA-DM alpha chain
100135050	HLA-DMB	0.01	2.001	MHC class II, DM beta
100135049	HLA-DOB	0.036	2.342	MHC class II, DO beta
100153386	HLA-DRB1	0.014	2.79	MHC class II histocompatibility antigen SLA-DRB1
100520621	TAP1	0.001	2.223	Transporter 1, ATP-binding cassette, sub-family B
100513601	HLA-A	0.008	2.741	Patr class I histocompatibility antigen, A-126 alpha chain-like
100519082	IFITM1	0.022	5.009	Interferon-induced transmembrane protein 1-like
100519821	VAV1	0.015	2.16	Proto-oncogene vav-like
100622710	LILRB3	0.023	0.478	Leukocyte immunoglobulin-like receptor subfamily B member 3-like
100627938	PPP3CA	0.036	4.061	Hypothetical protein LOC100627938
100144486	FOS	0	5.17	FBJ murine osteosarcoma viral oncogene homolog
396913	JUN	0.04	2.136	C-JUN protein
leukocyte transendothelial migration
100157507	PTK2B	0.004	2.419	PTK2B protein tyrosine kinase 2 beta
100520561	VAV3	0.009	2.451	Guanine nucleotide exchange factor VAV3-like
100518131	PIK3CD	0.01	2.047	Phosphoinositide-3-kinase, catalytic, delta
100518663	PLCG2	0.001	4.11376	Phospholipase C, gamma 2 (phosphatidylinositol-specific)
100513215	RHOH	0.052	3.67126	Ras homolog gene family, member H
100170851	PTPN11	0.009	0.571297	Protein tyrosine phosphatase, non-receptor type 11
397184	PRKCA	0.002	0.517177	Protein kinase C, alpha
100153752	CLDN10	0.013	0.140331	Claudin 10
